# Supplementary material for: The effect of inspiratory muscle training and detraining on the respiratory metaboreflex
Source: Exp Physiol. 2023 Feb 8;108(4):636–49. doi: 10.1113/EP090779 (PMC10103864; doi:10.1113/EP090779)
Supplement: Supplementary file 1 — Statistical Summary Document [file EPH-108-636-s001.xlsx]

## Sheet: Statistical Summary Table
Statistical Summary Document
Manuscript Title:	The Effect of Inspiratory Muscle Training and Detraining on the Respiratory Metaboreflex
Authors:	Jason S. Chan, Leah M. Mann, Connor J. Doherty, Sarah A. Angus, Benjamin P. Thompson, Michaela C Devries, Richard L. Hughson, Paolo B. Dominelli
Animal model used, if applicable:	N/A
Underlying hypothesis:	Firstly, we hypothesized that the strength response to training would be similar due to comparable skeletal muscle characteristics and the attenuation of the respiratory muscle metaboreflex would persist after 5 weeks of detraining due to the elevated strength compared to baseline.
Definitions of ‘n’:	N=16, N=8 for experimental, N=8 control. Each 'N' is an independent participant
Statistical summary table:
Experimental question number	Finding/ conclusion	Experimental location/variable	Mean value	Standard Deviation	n	Exact P value	Figure/table in which data are presented	Units	Data comparisons	Statistical test	Any other experimental factors	Comments
1- to evaluate the respiratory muscles and TA in terms of strength changes over the course of 5 weeks of training and detraining	5 weeks on inspiratory muscle training results in an increase in maximal inspiratory pressure	Maximal Inspiratory Pressure	PreEXP=131 PostEXP=154 DeterEXP=153	PreEXP =27 PostEXP=32 DetrEXP=28	N=8	P<0.001	Figure 1 & Table 1	cmH2O	PreEXP vs PostEXP vs DetrEXP	1-way RM ANOVA
			PreCON=116 PostCON=120 DetrCON=121	PreCON=31 PostCON=33 DetrCON=30	N=8	P=0.33	Figure 1	cmH2O	PreCON vs PostCON vs DetrCON	1-way RM ANOVA
	5 weeks on inspiratory muscle training results in no change in maximal expiratory pressure	Maximal Expiratory Pressure	PreEXP =133 PostEXP=139 DetrEXP=141	PreEXP =40 PostEXP=44 DetrEXP=43	N=8	P=0.603	Figure 1	cmH2O	PreEXP vs PostEXP vs DetrEXP	1-way RM ANOVA
			PreCON=113 PostCON=116 DetrCON=116	PreCON=31 PostCON=26 DetrCON=32	N=8	P=0.6708	Figure 1	cmH2O	PreCON vs PostCON vs DetrCON	1-way RM ANOVA
	5 weeks on tibialis anterior muscle training results in an increase in maximal dorsi flexor strength	Maximal Isometric Dorsi Flexor Strength	PreEXP =65 PostEXP=86 DetrEXP=85	PreEXP =14 PostEXP=19 DetrEXP=16	N=8	P<0.001	Figure 1 & Table 1	N	PreEXP vs PostEXP vs DetrEXP	1-way RM ANOVA
			PreCON=79 PostCON=87 DetrCON=85	PreCON=19 PostCON=11 DetrCON=24	N=8	P=0.385	Figure 1	N	PreCON vs PostCON vs DetrCON	1-way RM ANOVA
2- to determine if the attenuation of the respiratory muscle metaboreflex after inspiratory muscle training would persist after 5 weeks of detraining	The respiratory metaboreflex was attenuated from 5 week of inspiratory muscle traininig	Mean Arterial Blood Pressure	PreEXP =21 PostEXP=12 DetrEXP=11	PreEXP =8 PostEXP=6 DetrEXP=6	N=8	P=0.002	Figure 4	mmHg	PreEXP vs PostEXP vs DetrEXP	1-way RM ANOVA
			PreCON=14 PostCON=14 DetrCON=14	PreCON=13 PostCON=14 DetrCON=12	N=8	P=0.914	Figure 4	mmHg	PreCON vs PostCON vs DetrCON	1-way RM ANOVA
	The rise in heart rate was significantly lower when comparing post detraining to pre training	Heart Rate	PreEXP =31 PostEXP=21 DetrEXP=20	PreEXP =13 PostEXP=10 DetrEXP=6	N=8	P=0.038	In-text	bpm	PreEXP vs PostEXP vs DetrEXP	1-way RM ANOVA
			PreCON=23 PostCON=20 DetrCON=18	PreCON=10 PostCON=11 DetrCON=14	N=8	P=0.088	In-text	bpm	PreCON vs PostCON vs DetrCON	1-way RM ANOVA
	Each group performed the same amount of work during the loaded breathing task at each time point	Work	PreEXP =18924 PostEXP=18888 DetrEXP=19356	PreEXP=8828 PostEXP=8498 DetrEXP=9152	N=8	P=0.520	Figure 3	cmH2O/s	PreEXP vs PostEXP vs DetrEXP	1-way RM ANOVA
			PreCON=18546 PostCON=18610 DetrCON=18728	PreCON=11940 PostCON=11946 DetrCON=11716	N=8	P=0.7069	Figure 3	cmH2O/s	PreCON vs PostCON vs DetrCON	1-way RM ANOVA
	5 weeks of inspiratory muscle training resulted in an increase in time to exhaustion and the time to exhaustion trending back to baseline after 5 weeks of detraining	Time to Exhaustion	PreEXP =10 PostEXP=18 DetrEXP=14	PreEXP=3 PostEXP=8 DetrEXP=4	N=8	Pre vs Post P<0.001 Pre vs Detr P=0.077	Figure 6	mins	PreEXP vs PostEXP vs DetrEXP	1-way RM ANOVA
			PreCON=15 PostCON=17 DetrCON=16	PreCON=9 PostCON=12 DetrCON=9	N=8	P=0.0674	Figure 6	mins	PreCON vs PostCON vs DetrCON	1-way RM ANOVA
	Participants increased their breathing frequency from normal resting breathing to 15 breaths per minutes and was held steady for the duration of the loaded breathing task	Breathing Frequency	PreEXP: Rest=8; Min 1=15 ; Min 2=15 ; Min 3=15 ; Isotime=15; Final min=15 PostEXP: Rest=8; Min 1=15 ; Min 2=15 ; Min 3=15 ; Isotime=15; Final min=16 DetrEXP: Rest=7; Min 1=15 ; Min 2=16 ; Min 3=16 ; Isotime=15; Final min=15	PreEXP: Rest=2 ; Min 1=0.6 ; Min 2=0.2 ; Min 3=0.7 ; Isotime=0.5; Final min=0.5 PostEXP: Rest=4 ; Min 1=0.8 ; Min 2=0.4 ; Min 3=0.5 ; Isotime=0.8; Final min=2 DetrEXP: Rest=3 ; Min 1=0.7 ; Min 2=1.5 ; Min 3=1.8 ; Isotime= 0.9; Final min=2	N=8	Rest vs Min 1: P= 0.0059 Rest vs Min 2: P=0.006 Rest vs Min 3: P=0.0075 Rest vs Iso time: P=0.0023 Rest vs Final min: P=0.0029 Min1 vs Min2 vs Min3 vs Isotime vs Final min: P=0.99	Table 3	breaths/min	Rest vs Min1 vs Min 2 vs Min 3 vs Iso Time vs Final min	1-way RM ANOVA
					N=8	Pre vs Post vs Detr: P=0.1926	Table 3	breaths/min	PreEXP vs PostEXP vs DetrEXP	1-way RM ANOVA
			PreCON: Rest=9 ; Min 1=14 ; Min 2=15; Min 3=15; Isotime=15; Final min=15 PostCON: Rest=7 ; Min 1=15 ; Min 2=15; Min 3=15; Isotime=15; Final min=15 DetrCON: Rest=7 ; Min 1=14; Min 2=15; Min 3=15; Isotime=15; Final min=15	PreCON: Rest=3; Min 1=1; Min 2=0.6; Min 3=0.6; Isotime=0.4; Final min=0.4 PostCON: Rest=2; Min 1=0.5; Min 2=0.2; Min 3=0.6; Isotime=0.4; Final min=0.5 DetrCON: Rest=2; Min 1=0.4; Min 2=0.5; Min 3=0.5; Isotime=1; Final min=0.7	N=8	Rest vs Min 1: P<0.001 Rest vs Min 2: P<0.001 Rest vs Min 3: P<0.001 Rest vs Iso time: P=0.001 Rest vs Final min: P<0.001	Table 2	breaths/min	Rest vs Min1 vs Min 2 vs Min 3 vs Iso Time	1-way RM ANOVA
					N=8	Pre vs Post vs Detr: P=0.4136	Table 2	breaths/min	PreCON vs PostCON vs DetrCON	1-way RM ANOVA
	There was an increase in tidal volume during the loaded breathing task	Tidal Volume	PreEXP: Rest=0.6 ; Min 1=0.8 ; Min 2=0.9 ; Min 3= 0.9 ; Isotime=0.9 ; Final min=0.9 PostEXP: Rest=0.6 ; Min 1=1.1 ; Min 2=1.1 ; Min 3=1.1 ; Isotime=1.1 ; Final min=1.4 DetrEXP: Rest=0.6 ; Min 1=1.1 ; Min 2=1.1 ; Min 3=1.0 ; Isotime=0.9 ; Final min=1.0	PreEXP: Rest=0.2 ; Min 1=0.6 ; Min 2=0.3 ; Min 3=0.4 ; Isotime=0.5 ; Final min=0.5 PostEXP: Rest= 0.5 ; Min 1=0.3 ; Min 2=0.3 ; Min 3=0.4 ; Isotime=0.3 ; Final min=0.7 DetrEXP: Rest=0.3 ; Min 1=0.3 ; Min 2=0.3 ; Min 3=0.2 ; Isotime=0.1 ; Final min= 0.5	N=8	Rest vs Min 1: P=0.0007 Rest vs Min 2: P=0.0063 Rest vs Min 3: P=0.0071 Rest vs Iso time: P=0.0008	Table 3	L	Rest vs Min1 vs Min 2 vs Min 3 vs Iso Time vs Final min	1-way RM ANOVA
					N=8	Pre vs Post vs Detr: P=0.1551	Table 3	L	PreEXP vs PostEXP vs DetrEXP	1-way RM ANOVA
			PreCON: Rest=0.5 ; Min 1=0.7 ; Min 2=0.8 ; Min 3=0.8 ; Isotime=0.9 ; Final min=0.9 PostCON: Rest=0.6 ; Min 1=0.8 ; Min 2=0.8 ; Min 3=0.8 ; Isotime= 0.7 ; Final min=0.7 DetrCON: Rest=0.6 ; Min 1=0.8 ; Min 2=0.8 ; Min 3=0.7 ; Isotime=0.6 ; Final min=0.6	PreCON: Rest=0.2 ; Min 1=0.3 ; Min 2= 0.3 ; Min 3=0.2 ; Isotime= 0.1; Final min=0.1 PostCON: Rest=0.3 ; Min 1=0.4 ; Min 2=0.3 ; Min 3=0.2 ; Isotime=0.2 ; Final min=0.2 DetrCON: Rest=0.3 ; Min 1=0.2 ; Min 2=0.3 ; Min 3= 0.2 ; Isotime=0.3 ; Final min=0.3	N=8	P=0.0393	Table 2	L	Rest vs Min1 vs Min 2 vs Min 3 vs Iso Time	1-way RM ANOVA
					N=8	Pre vs Post vs Detr: P=0.5320	Table 2	L	PreCON vs PostCON vs DetrCON	1-way RM ANOVA
	The drop of end tidal CO2 due to the hyperventilation from the protocol was compensated with the supplementary CO2	End tidal CO2	PreEXP: Rest=36 ; Min 1=38 ; Min 2=38 ; Min 3=39 ; Isotime=40 ; Final min=40 PostEXP: Rest=39 ; Min 1=34 ; Min 2=34 ; Min 3=35 ; Isotime=39 ; Final min=39 DetrEXP: Rest= 38 ; Min 1=34 ; Min 2=35 ; Min 3=36 ; Isotime=39 ; Final min=40	PreEXP: Rest=4 ; Min 1=4 ; Min 2=4 ; Min 3=5 ; Isotime=6 ; Final min=6 PostEXP: Rest=3 ; Min 1=4 ; Min 2=4 ; Min 3=4 ; Isotime=3 ; Final min=5 DetrEXP: Rest=3 ; Min 1=4 ; Min 2=7 ; Min 3=4 ; Isotime=4 ; Final min=4	N=8	Min 1 vs Iso time: P=0.0026 Min 1 vs Final min: P=0.0123 Min 2 vs Iso time: P=0.0196 Min 2 vs Final min: P=0.0035 Min 3 vs Iso time: P=0.0020 Min 3 vs Final min: P=0.0030	Table 3	mmHg	Rest vs Min1 vs Min 2 vs Min 3 vs Iso Time vs Final min	1-way RM ANOVA
					N=8	Pre vs Post vs Detr: P=0.2245	Table 3	mmHg	PreEXP vs PostEXP vs DetrEXP	1-way RM ANOVA
			PreCON: Rest=37 ; Min 1=38 ; Min 2=38 ; Min 3=38 ; Isotime=38 ; Final min=38 PostCON: Rest=39 ; Min 1=37 ; Min 2=37 ; Min 3=39 ; Isotime=39 ; Final min=40 DetrCON: Rest=39 ; Min 1=36 ; Min 2=38 ; Min 3=39 ; Isotime=41 ; Final min=41	PreCON: Rest=5 ; Min 1=3 ; Min 2=3 ; Min 3=3 ; Isotime=3 ; Final min=3 PostCON: Rest=5 ; Min 1=2 ; Min 2=4 ; Min 3=2 ; Isotime=2 ; Final min=3 DetrCON: Rest=3 ; Min 1=4 ; Min 2=4 ; Min 3=4 ; Isotime=3 ; Final min=3	N=8	P=0.1188	Table 2	mmHg	Rest vs Min1 vs Min 2 vs Min 3 vs Iso Time	1-way RM ANOVA
					N=8	Pre vs Post vs Detr: P=0.4840	Table 2	mmHg	PreCON vs PostCON vs DetrCON	1-way RM ANOVA
	The protocol resulted in small amount of hyperventilation.	Minute Ventilation	PreEXP: Rest=4 ; Min 1=12 ; Min 2=14 ; Min 3=13 ; Isotime=15 ; Final min=15 PostEXP: Rest=4 ; Min 1=16 ; Min 2=16 ; Min 3=17 ; Isotime=16 ; Final min=21 DetrEXP: Rest=4 ; Min 1=17 ; Min 2=17 ; Min 3=16 ; Isotime=14 ; Final min=14	PreEXP: Rest=2 ; Min 1=8 ; Min 2=5 ; Min 3=5 ; Isotime=7 ; Final min=7 PostEXP: Rest=8 ; Min 1=5 ; Min 2=5 ; Min 3=6 ; Isotime=6 ; Final min=10 DetrEXP: Rest=4 ; Min 1=4 ; Min 2=3 ; Min 3=3 ; Isotime=2 ; Final min=7	N=8	Rest vs Min 1: P<0.0001 Rest vs Min 2: P=0.0003 Rest vs Min 3: P=0.0001 Rest vs Iso time: P<0.0001 Rest vs Final min: P=0.0092 Min1 vs Min2 vs Min3 vs Isotime vs Final min: P>0.04896	Table 3	L/min	Rest vs Min1 vs Min 2 vs Min 3 vs Iso Time vs Final min	1-way RM ANOVA
					N=8	Pre vs Post vs Detr: P=0.1108	Table 3	L/min	PreEXP vs PostEXP vs DetrEXP	1-way RM ANOVA
			PreCON: Rest=4 ; Min 1=10 ; Min 2=11 ; Min 3=12 ; Isotime=13 ; Final min=13 PostCON: Rest=4 ; Min 1=12 ; Min 2=12 ; Min 3=11 ; Isotime=13 ; Final min=11 DetrCON: Rest=4 ; Min 1=11 ; Min 2=11 ; Min 3=11 ; Isotime=13 ; Final min=9	PreCON: Rest=1 ; Min 1=4 ; Min 2=4 ; Min 3=3 ; Isotime=2 ; Final min=2 PostCON: Rest=2 ; Min 1=6 ; Min 2=4 ; Min 3=4 ; Isotime=3 ; Final min=3 DetrCON: Rest=1 ; Min 1=3 ; Min 2=4 ; Min 3=3 ; Isotime=4 ; Final min=4	N=8	Rest vs Min 1: P=0.0088 Rest vs Min 2: P=0.0016 Rest vs Min 3: P=0.0004 Rest vs Iso time: P=0.0004 Rest vs Final min: P=0.0007 Min1 vs Min2 vs Min3 vs Isotime vs Final min: P=0.99	Table 2	L/min	Rest vs Min1 vs Min 2 vs Min 3 vs Iso Time	1-way RM ANOVA
					N=8	Pre vs Post vs Detr: P=0.4522	Table 2	L/min	PreCON vs PostCON vs DetrCON	1-way RM ANOVA
